# Supplementary material for: Sustained Neurotrophin Release from Protein Nanoparticles Mediated by Matrix Metalloproteinases Induces the Alignment and Differentiation of Nerve Cells
Source: Biomolecules. 2019 Sep 20;9(10):510. doi: 10.3390/biom9100510 (PMC6843502; doi:10.3390/biom9100510)
Supplement: Supplementary file 1 [file biomolecules-09-00510-s001.zip]

Archive with 7 entries (7 files):
- Supplementary Data/Supplementary Figure S1.pdf
- Supplementary Data/Supplementary Figure S2.pdf
- Supplementary Data/Supplementary Figure S3.pdf
- Supplementary Data/Supplementary Figure S4.pdf
- Supplementary Data/Supplementary Table S1.pdf
- Supplementary Data/Supplementary Table S2.pdf
- Supplementary Data/Supplementary Table S3.pdf
